# Supplementary material for: The influence of suturectomy on age-related changes in cerebral blood flow in rabbits with familial bicoronal suture craniosynostosis: A quantitative analysis
Source: PLoS One. 2018 Jun 1;13(6):e0197296. doi: 10.1371/journal.pone.0197296 (PMC5983410; doi:10.1371/journal.pone.0197296)
Supplement: S1 Table — Cerebral blood flow in mL/100g/min for each animal at each region of interest. Data for each age group are in successive tabs. The final tab shows mean cerebral blood flow in mL/100g/min for each group. (XLSX) [file pone.0197296.s001.xlsx]

## Sheet: 10 DAY
S1 Table. Dataset. Cerebral blood flow in mL/100g/min for each animal at each region of interest. Data for each age group are in successive tabs. The final tab shows mean cerebral blood flow in mL/100g/min for each group.
10 Day Old Cerebral Blood Flow (mL/100g/min), Each Animal
	L. Hemisphere	R. Hemisphere	L Cortex	R. Cortex	L. Thalamus	R. Thalamus	L. Peridural	R. Peridural
wf-050705	23	25	26	31	19	21	35	49
wf-060705	38	31	52	35	39	34	37	42
wf-060705a	41	44	57	57	47	45	47	33
wf-250406	43	43	48	43	44	45	40	38
wf-071106	39	37	55	60	38	38	35	40
wf-071106a	30	30	36	39	33	32	56	46
MEAN	36	35	46	44	37	36	41.6667	41.3333
STD DEV	8	8	12	12	10	9	8.33467	5.71548
Bilateral Complete
	L. Hemisphere	R. Hemisphere	L Cortex	R. Cortex	L. Thalamus	R. Thalamus	L. Peridural	R. Peridural
wf-051005	26	28	25	32	36	35	18	29
wf-051005a	35	34	31	34	44	47	55	61
wf-220606	39	41	51	43	41	45	46	46
wf-210906	18	23	34	40	20	21	34	30
wf-210906a	38	35	32	39	50	32	36	42
wf-291106	21	23	23	20	26	32	43	36
MEAN	30	31	33	35	36	35	38.6667	40.6667
STD DEV	9	7	10	8	11	10	12.6122	11.961
Bilateral Complete Suturectomy
	L. Hemisphere	R. Hemisphere	L Cortex	R. Cortex	L. Thalamus	R. Thalamus	L. Peridural	R. Peridural
wf-240311	42	46	39	45	51	52	31	53
wf-240311a	63	59	34	41	48	44	53	54
wf-260511	44	51	46	47	54	41	45	38
wf-190913a	26	31	28	39	28	31	35	53
wf-100913b	30	33	33	43	33	33	42	39
MEAN	41	44	36	43	42.8	40.2	41.2	47.4
STD DEV	14.4914	11.9164	6.81909	3.16228	11.5629	8.52643	8.61394	8.14248

## Sheet: 25 DAY
S1 Table. Dataset. Cerebral blood flow in mL/100g/min for each animal at each region of interest. The final tab shows mean cerebral blood flow in mL/100g/min for each group.
25 Day Old Cerebral Blood Flow (mL/100g/min), Each Animal
	L. Hemisphere	R. Hemisphere	L Cortex	R. Cortex	L. Thalamus	R. Thalamus	L. Peridural	R. Peridural
wf-280605	88	102	87	116	113	113	100	102
wf-280605a	47	43	51	47	65	63	58	54
wf-200705	133	132	129	127	175	170	94	106
wf-200705a	68	69	71	78	95	93	90	101
wf-210705	144	142	123	120	205	218	148	99
wf-210705a	64	67	80	64	81	89	105	115
MEAN	91	93	90	92	122	124	99.1667	96.1667
STD DEV	39	39	30	33	56	58	29.0683	21.4235
Bilateral Complete
	L. Hemisphere	R. Hemisphere	L Cortex	R. Cortex	L. Thalamus	R. Thalamus	L. Peridural	R. Peridural
wf-191005	104	92	140	111	146	140	207	196
wf-191005a	104	110	127	154	159	154	195	208
wf-261005	100	104	116	114	132	129	182	191
wf-261005a	79	76	85	89	101	96	184	182
wf-051006	74	76	76	77	107	109	195	198
MEAN	92	92	109	109	129	126	192.6	195
STD DEV	15	16	27	29	25	23	10.0648	9.53939
2mm Rostral	75	67	97	85	101	103
Bilateral Complete Suturectomy
	L. Hemisphere	R. Hemisphere	L Cortex	R. Cortex	L. Thalamus	R. Thalamus	L. Peridural	R. Peridural
wf-050112a	108	110	98	101	145	133	108	99
wf-050112b	97	96	91	97	133	114	80	90
wf-210313	113	114	96	100	142	141	105	94
wf-290813	107	108	100	98	140	149	93	103
wf-270214	98	104	106	129	163	165	102	109
MEAN	104.6	106.4	98.2	105	144.6	140.4	97.6	99
STD DEV	6.8775	6.84105	5.49545	13.5093	11.1937	18.9156	11.327	7.44983

## Sheet: 42 DAY
S1 Table. Dataset. Cerebral blood flow in mL/100g/min for each animal at each region of interest. The final tab shows mean cerebral blood flow in mL/100g/min for each group.
42 Day Old Cerebral Blood Flow (mL/100g/min), Each Animal
	L. Hemisphere	R. Hemisphere	L Cortex	R. Cortex	L. Thalamus	R. Thalamus	L. Peridural	R. Peridural
wf-181207	53	51	50	48	71	69	51	47
wf-181207a	50	62	60	50	76	68	75	71
wf-250208	99	93	128	97	132	129	134	104
wf-250208a	89	92	75	60	118	134	77	84
MEAN	72.75	74.5	78.25	63.75	99.25	100	84.25	76.5
STD DEV	24.9048	21.2681	34.7215	22.7797	30.3466	36.4326	35.2077	23.8956
Bilateral Complete
	L. Hemisphere	R. Hemisphere	L Cortex	R. Cortex	L. Thalamus	R. Thalamus	L. Peridural	R. Peridural
wf-030308	81	84	78	90	121	125	72	85
wf-030308a	70	66	53	76	115	111	82	76
wf-190508	63	83	79	79	116	96	87	85
wf-200508	66	71	70	80	98	95	85	75
MEAN	70	76	70	81.25	112.5	106.75	81.5	80.25
STD DEV	7.87401	8.90693	12.0277	6.07591	10.0167	14.198	6.65833	5.5
Bilateral Complete Suturectomy
	L. Hemisphere	R. Hemisphere	L Cortex	R. Cortex	L. Thalamus	R. Thalamus	L. Peridural	R. Peridural
wf-190112	93	97	98	102	102	90	78	79
wf-190112a	80	77	91	74	83	77	70	100
wf-300812	76	56	82	51	77	65	99	39
wf-120913	77	73	81	79	100	99	92	68
wf-200314	75	69	101	89	97	84	99	94
MEAN	80.2	74.4	90.6	79	91.8	83	87.6	76
STD DEV	7.39594	14.893	9.07193	18.9605	11.1221	12.9035	13.0499	24.1971

## Sheet: Means
S1 Table. Dataset. Cerebral blood flow in mL/100g/min for each animal at each region of interest. The final tab shows mean cerebral blood flow in mL/100g/min for each group.
MEAN Cerebral Blood Flow (mL/100g/min)
	L Hemisphere	R Hemisphere	L Cortex	R. Cortex	L. Thalamus	R. Thalamus	L. Peridural	R. Peridural
10 Day Old WT	36	35	46	44	37	36	41.6667	41.3333
10 Day Old BC	30	31	33	35	36	35	38.6667	40.6667
10 Day Old EOCS (Suturectomy)	49.6667	52	39.6667	44.3333	51	45.6667	43	48.3333
25 Day Old WT	91	93	90	92	122	124	99.1667	96.1667
25 Day Old BC	92	92	109	109	129	126	192.6	195
25 Day Old EOCS (Suturectomy)	102.5	103	95	99	139	123.5	94	94.5
42 Day Old WT	72.75	74.5	78.25	56.25	99.25	100	84.25	76.5
42 Day Old BC	70	76	70	81.25	112.5	106.75	81.5	80.25
42 Day Old EOCS (Suturectomy)	83	76.6667	90.3333	75.6667	87.3333	77.3333	82.3333	72.6667
STD DEV
	L. Hemisphere	R. Hemisphere	L Cortex	R. Cortex	L. Thalamus	R. Thalamus	L. Peridural	R. Peridural
10 Day Old WT	8	8	12	12	10	9	8.33467	5.71548
10 Day Old BC	9	7	10	8	11	10	12.6122	11.961
10 Day Old EOCS (Suturectomy)	14.4914	11.9164	6.81909	3.16228	11.5629	8.52643	8.61394	8.14248
25 Day Old WT	39	39	30	33	56	58	29.0683	21.4235
25 Day Old BC	15	16	27	29	25	23	10.0648	9.53939
25 Day Old EOCS (Suturectomy)	6.8775	6.84105	5.49545	13.5093	11.1937	18.9156	11.327	7.44983
42 Day Old WT	24.9048	21.2681	34.7215	8.88351	30.3466	36.4326	35.2077	23.8956
42 Day Old BC	7.87401	8.90693	12.0277	6.07591	10.0167	14.198	6.65833	5.5
42 Day Old EOCS (Suturectomy)	7.39594	14.893	9.07193	18.9605	11.1221	12.9035	13.0499	24.1971
	Left	Right			Left	Right
10 Day Old WT	36	35		10 Day Old WT	46	44
10 Day Old EOCS	30	31		10 Day Old EOCS	33	35
10 Day Old EOCS (Suturectomy)	41	44		10 Day Old EOCS (Suturectomy)	36	43
25 Day Old WT	91	93		25 Day Old WT	90	92
25 Day Old EOCS	92	92		25 Day Old EOCS	109	109
25 Day Old EOCS (Suturectomy)	104.6	106.4		25 Day Old EOCS (Suturectomy)	98.2	105
42 Day Old WT	72.75	74.5		42 Day Old WT	78.25	56.25
42 Day Old EOCS	70	76		42 Day Old EOCS	70	81.25
42 Day Old EOCS (Suturectomy)	80.2	74.4		42 Day Old EOCS (Suturectomy)	90.6	79
	Left	Right			Left	Right
10 Day Old WT	37	36		10 Day Old WT	41.6667	41.3333
10 Day Old EOCS	36	35		10 Day Old EOCS	38.6667	40.6667
10 Day Old EOCS (Suturectomy)	42.8	40.2		10 Day Old EOCS (Suturectomy)	41.2	47.4
25 Day Old WT	122	124		25 Day Old WT	99.1667	96.1667
25 Day Old EOCS	129	126		25 Day Old EOCS	192.6	195
25 Day Old EOCS (Suturectomy)	144.6	140.4		25 Day Old EOCS (Suturectomy)	97.6	99
42 Day Old WT	99.25	100		42 Day Old WT	84.25	76.5
42 Day Old EOCS	112.5	106.75		42 Day Old EOCS	81.5	80.25
42 Day Old EOCS (Suturectomy)	91.8	83		42 Day Old EOCS (Suturectomy)	87.6	76
